# Supplementary material for: The New Challenge of Sports Nutrition: Accepting Insect Food as Dietary Supplements in Professional Athletes
Source: Foods. 2021 May 18;10(5):1117. doi: 10.3390/foods10051117 (PMC8157859; doi:10.3390/foods10051117)
Supplement: Supplementary file 1 [file foods-10-01117-s001.zip]

Archive with 1 entries (1 files):
- foods-1194162-supplementary.pdf
